# Supplementary material for: Experimental selection of long-term intracellular mycobacteria
Source: Cell Microbiol. 2014 Jun 2;16(9):1425–40. doi: 10.1111/cmi.12303 (PMC4283733; doi:10.1111/cmi.12303)
Supplement: Supplementary file 8 — Table S1. Single-nucleotide polymorphisms (SNP) pair-wise comparison of ANC versus SEL mycobacteria. For the SNP analysis 18 single-nucleotide differences (coverage > 20) could be found between the two strains and the reference, but no significant differences between them were found. [file cmi0016-1425-sd8.xlsx]

## Sheet: Sheet1
SNPs Analysis BCG ANC
Reference position	Consensus position	Variation type	Length	Reference	Variants	Allele variations	Frequencies	Counts	Coverage	Variant #1	Frequency of #1	Count of #1	Overlapping annotations	Amino acid change
370245	322982	SNP	1	T	1	C	100	96	96	C	100	96
370270	323007	SNP	1	C	1	T	100	110	110	T	100	110
705623	655506	SNP	1	G	1	A	100	52	52	A	100	52	Gene: PE_PGRS7, CDS: PE_PGRS7
705626	655509	SNP	1	G	1	C	100	54	54	C	100	54	Gene: PE_PGRS7, CDS: PE_PGRS7
1324458	1268880	SNP	1	T	1	C	100	80	80	C	100	80	Gene: narJ, CDS: narJ	Leu -> Pro
1344671	1289093	SNP	1	C	1	G	100	49	49	G	100	49
1344672	1289094	SNP	1	G	1	C	100	52	52	C	100	52
2584981	2516850	SNP	1	G	1	A	100	81	81	A	100	81	Gene: BCG_2355c, CDS: putative integral membrane transport protein	Thr -> Met
2734209	2665805	SNP	1	G	1	A	100	81	81	A	100	81	Gene: pepN, CDS: pepN	Met -> Ile
2764157	2695753	SNP	1	T	1	A	100	82	82	A	100	82	Gene: BCG_2507c, CDS: LuxR family transcriptional regulator
2859873	2790106	SNP	1	G	1	T	100	66	66	T	100	66	Gene: BCG_2594c, CDS: putative transmembrane alanine and valine and leucine rich protein	Ala -> Glu
2860207	2790440	SNP	1	A	1	G	100	63	63	G	100	63	Gene: BCG_2594c, CDS: putative transmembrane alanine and valine and leucine rich protein	Cys -> Arg
3042384	2971772	SNP	1	T	1	C	100	78	78	C	100	78	Gene: BCG_2799c, CDS: putative alanine rich oxidoreductase	Met -> Val
3198697	3127701	SNP	1	G	1	A	100	74	74	A	100	74	Gene: fadD26, CDS: fadD26	Val -> Met
3907860	3758058	SNP	1	A	1	G	100	28	28	G	100	28	Gene: PE_PGRS53, CDS: PE_PGRS53	Asn -> Asp
3908180	3758378	SNP	1	C	1	T	100	26	26	T	100	26	Gene: PE_PGRS53, CDS: PE_PGRS53
3927720	3773491	SNP	1	A	1	G	100	20	20	G	100	20	Gene: PE_PGRS57, CDS: PE_PGRS57, Misc. feature: S-RD12,_925 bp. Region of Difference S-RD12, substituted region in Mycobacterium bovis BCG Pasteur (position 3927720..3928644,_925bp) and Mycobacterium bovis AF2122/97 (position 3892403..3892967,_565bp) compared to Mycobacterium tuberculosis H37Rv2 (position 3947672..3949750,_2079bp). In Mycobacterium bovis BCG Pasteur,_an in-frame insertion of 360b…	Thr -> Ala
4080517	3925080	SNP	1	T	1	A	100	84	84	A	100	84
SNPs Analysis BCG SEL
Reference position	Consensus position	Variation type	Length	Reference	Variants	Allele variations	Frequencies	Counts	Coverage	Variant #1	Frequency of #1	Count of #1	Overlapping annotations	Amino acid change
370245	322983	SNP	1	T	1	C	100	109	109	C	100	109
370270	323008	SNP	1	C	1	T	100	94	94	T	100	94
705623	655516	SNP	1	G	1	A	100	70	70	A	100	70	Gene: PE_PGRS7, CDS: PE_PGRS7
705626	655519	SNP	1	G	1	C	100	68	68	C	100	68	Gene: PE_PGRS7, CDS: PE_PGRS7
1324458	1268931	SNP	1	T	1	C	100	126	126	C	100	126	Gene: narJ, CDS: narJ	Leu -> Pro
1344671	1289144	SNP	1	C	1	G	100	58	58	G	100	58
1344672	1289145	SNP	1	G	1	C	100	58	58	C	100	58
2584981	2516931	SNP	1	G	1	A	100	101	101	A	100	101	Gene: BCG_2355c, CDS: putative integral membrane transport protein	Thr -> Met
2734209	2665889	SNP	1	G	1	A	100	74	74	A	100	74	Gene: pepN, CDS: pepN	Met -> Ile
2764157	2695837	SNP	1	T	1	A	100	105	105	A	100	105	Gene: BCG_2507c, CDS: LuxR family transcriptional regulator
2859873	2790215	SNP	1	G	1	T	100	79	79	T	100	79	Gene: BCG_2594c, CDS: putative transmembrane alanine and valine and leucine rich protein	Ala -> Glu
2860207	2790549	SNP	1	A	1	G	100	89	89	G	100	89	Gene: BCG_2594c, CDS: putative transmembrane alanine and valine and leucine rich protein	Cys -> Arg
3042384	2971875	SNP	1	T	1	C	100	110	110	C	100	110	Gene: BCG_2799c, CDS: putative alanine rich oxidoreductase	Met -> Val
3198697	3127826	SNP	1	G	1	A	100	66	66	A	100	66	Gene: fadD26, CDS: fadD26	Val -> Met
3833488	3684862	SNP	1	G	1	C	100	8	8	C	100	8	Gene: BCG_3499c, CDS: hypothetical protein
3907860	3758331	SNP	1	A	1	G	100	42	42	G	100	42	Gene: PE_PGRS53, CDS: PE_PGRS53	Asn -> Asp
3908180	3758651	SNP	1	C	1	T	100	28	28	T	100	28	Gene: PE_PGRS53, CDS: PE_PGRS53
3927720	3773738	SNP	1	A	1	G	100	10	10	G	100	10	Gene: PE_PGRS57, CDS: PE_PGRS57, Misc. feature: S-RD12,_925 bp. Region of Difference S-RD12, substituted region in Mycobacterium bovis BCG Pasteur (position 3927720..3928644,_925bp) and Mycobacterium bovis AF2122/97 (position 3892403..3892967,_565bp) compared to Mycobacterium tuberculosis H37Rv2 (position 3947672..3949750,_2079bp). In Mycobacterium bovis BCG Pasteur,_an in-frame insertion of 360b…	Thr -> Ala
4080517	3925293	SNP	1	T	1	A	100	105	105	A	100	105
