# Supplementary material for: Experimental selection of long-term intracellular mycobacteria
Source: Cell Microbiol. 2014 Jun 2;16(9):1425–40. doi: 10.1111/cmi.12303 (PMC4283733; doi:10.1111/cmi.12303)
Supplement: Supplementary file 9 — Table S2. Deletion insertion polymorphisms (DIP) comparison of ANC versus SEL mycobacteria. [file cmi0016-1425-sd9.xlsx]

## Sheet: Sheet1
DIP Analysis
Strain	Reference position	Consensus position	Length	Reference	Variation	Coverage	Gene	Aminoacid change
ANC	2002386	1941238	2	−−	GC	51	wag22b	Frameshift
	2766104	2697701	2	−−	GC	42	PE_PGRS43b	Frameshift
	3854970	3706171	3	−−−	GTC	64	cut3	Change, no Frameshift
SEL	2002386	1941337	2	−−	GC	88	wag22b	Frameshift
	2766104	2697785	2	−−	GC	37	PE_PGRS43b	Frameshift
	3249534	3178663	1	G	−	92	pks1	Frameshift
	3854970	3706347	3	−−−	GTC	79	cut3	Change, no Frameshift
